# Supplementary material for: 16S rRNA Gene Sequencing Revealed Changes in Gut Microbiota Composition during Pregnancy and Lactation in Mice Model
Source: Vet Sci. 2022 Apr 1;9(4):169. doi: 10.3390/vetsci9040169 (PMC9024687; doi:10.3390/vetsci9040169)
Supplement: Supplementary file 1 [file vetsci-09-00169-s001.zip]

Archive with 5 entries (3 files):
- vetsci-1626994-supplementary/
- vetsci-1626994-supplementary/Supplemental files/
- vetsci-1626994-supplementary/Supplemental files/Supplemental Figure S1.pdf
- vetsci-1626994-supplementary/Supplemental files/Supplemental Figure S2.pdf
- vetsci-1626994-supplementary/Supplemental files/Supplemental Table S1.xlsx
