# Supplementary material for: 16S rRNA Gene Sequencing Revealed Changes in Gut Microbiota Composition during Pregnancy and Lactation in Mice Model
Source: Vet Sci. 2022 Apr 1;9(4):169. doi: 10.3390/vetsci9040169 (PMC9024687; doi:10.3390/vetsci9040169)
Supplement: Supplementary file 1 [file vetsci-09-00169-s001.zip › vetsci-1626994-supplementary/Supplemental files/Supplemental Table S1.xlsx]

## Sheet: Sheet1
Table S1. Ingredients of the experimental diets.
Ingredient composition (% DM)	GM%	Kcal%
Protein	20	20.3
Carbohydrate	64	63.9
Fat	7	15.8
Total		100
kcal/gm	3.9
